# Supplementary material for: Chemical profile and antioxidant activity of bidirectional metabolites from Tremella fuciformis and Acanthopanax trifoliatus as assessed using response surface methodology
Source: Front Nutr. 2022 Nov 8;9:1035788. doi: 10.3389/fnut.2022.1035788 (PMC9679022; doi:10.3389/fnut.2022.1035788)
Supplement: Supplementary file 1 [file Table_1.XLSX]

## Sheet: Sheet1
Supplement Table S1. Characterization of the bioactive ingredients of metabolites by UPLC–MS/MS
NO	Compounds	m/z	Rt(min)	Formula	Ionization model	Levels	Average value of peak area
							TF_AT_24	TF_AT_48	TF_AT_72	TF_AT_96	EH_AT	AE_AT
phenolics
1	Neochlorogenic acid	353.088	287.5	C16H18O9	[M-H]-	2	8292713527	4985845021	10776945120	7804456234	4939059544	31622905307
2	Isochlorogenic acid b	517.131	499.3	C25H24O12	[M+H]+	2	9.81337e+07	1.12001e+08	8.17875e+07	7.85701e+07	2.02144e+08	1.94742e+08
3	Ellagic acid	302.006	475.1	C14H6O8	[M]-	1	7.44133e+06	5.9462e+06	8.66696e+06	1.41789e+06	40416.1	40328.8
4	Epinephrine	166.086	547	C9H13NO3	[M+H-H2O]+	2	5.97205e+07	1.10464e+08	6.15204e+07	6.62644e+07	5.84002e+06	5.85673e+06
5	Homovanillic acid	183.066	555.9	C9H10O4	[M+H]+	2	3.49457e+07	3.27194e+07	2.87653e+07	3.1215e+07	1.80237e+07	1.29652e+07
6	1,2,3–Trihydroxybenzene	127.038	248.9	C6H6O3	[M+H]+	2	9.58035e+08	1065686174	1603073704	30634847071	4.22775e+08	3.90322e+08
7	p-Octopamine	136.076	204.7	C8H11NO2	[M+H-H2O]+	2	2083800400	1436042028	1604671970	1366169114	155728818	2.21304e+08
8	2–Methoxy–4–vinylphenol	151.075	435.3	C9H10O2	[M+H]+	2	7.07398e+07	7.3342e+07	1.64986e+08	1.05329e+08	104717326	6.14834e+07
9	Vanillin	153.055	501.2	C8H8O3	[M+H]+	2	1.22504e+08	1.23237e+08	1.75173e+08	1.75235e+08	3.87979e+07	4.43171e+07
10	Sinapyl alcohol	193.085	378.1	C11H14O4	[M+H-H2O]+	2	5.69579e+08	748648347	1381559037	9.04638e+08	6.61475e+08	9.39953e+08
11	6–Paradol	261.185	724.2	C17H26O3	[M+H-H2O]+	2	2.58136e+07	2.63196e+07	1.12558e+07	9.18742e+06	6.58608e+06	2.68694e+06
12	Dopamine	136.076	183.8	C8H11NO2	[M+H-H2O]+	2	2.55607e+08	1.77557e+08	4.25601e+08	3.54845e+08	1.69537e+08	2.46592e+08
13	2,6–Dimethoxyphenol	154.062	540.4	C8H10O3	[M]+	2	7.32701e+07	9.99215e+07	6.48248e+07	6.01545e+07	3.4235e+06	3.21608e+06
14	Chavicol	135.08	523.2	C9H10O	[M+H]+	2	2.48556e+07	2.5062e+07	3.01537e+07	3.32027e+07	1.21788e+08	1.16621e+08
15	4–Methylcatechol	123.045	516.9	C7H8O2	[M-H]-	2	5.29964e+06	9.82706e+06	1.5342e+07	1.56022e+07	1.9714e+06	2015200
16	Hydroquinone	109.03	101.7	C6H6O2	[M-H]-	2	2.82946e+07	1.68975e+07	3.32437e+07	1.88991e+07	2.83389e+07	1.46848e+07
17	4–Nitrophenol	138.019	585.6	C6H5NO3	[M-H]-	2	1547865644	1240010315	1533743931	1333925685	6.02254e+07	2.29164e+07
18	Acetaminophen	150.056	478.3	C8H9NO2	[M-H]-	2	1.41902e+08	9.08371e+07	1.77977e+08	1.75542e+08	1.11194e+08	8.1438e+07
19	p–Hydroxyphenylacetic acid	151.041	31.4	C8H8O3	[M-H]-	2	9.73135e+07	2.66265e+07	4.53544e+07	2.78603e+07	5.66693e+07	7.29701e+07
20	4–Nitrocatechol	154.014	501	C6H5NO4	[M-H]-	2	2.20016e+08	2.81521e+08	2.99508e+08	1.80251e+08	10456460	8.50266e+06
21	[8]–Shogaol	275.168	742.3	C17H24O3	[M-H]-	2	1.6471e+07	2.42928e+07	2.68636e+07	3.85685e+07	163100	212060
22	Gingerol	293.176	691.3	C17H26O4	[M-H]-	2	2.45842e+06	1.12348e+07	153216	577641	2.39534e+07	1.87143e+07
23	3,4–Dihydroxyphenylacetate	167.035	278.2	C8H8O4	[M-H]-	2	253868896	261486102	2.01975e+08	3.91365e+08	1.10192e+08	1.21663e+08
24	Salicylamide	138.055	411.4	C7H7NO2	[M+H]+	1	4.43602e+07	6.93752e+07	1.32405e+08	1.39626e+08	2.48647e+07	2.42263e+07
25	Tyrosol	139.075	441.6	C8H10O2	[M+H]+	1	5.55819e+06	2.15881e+07	2.02043e+07	1.86164e+07	5.80413e+06	5.55724e+06
26	p–Cresol	109.065	494	C7H8O	[M+H]+	1	1.80393e+07	2.04227e+07	3.17187e+07	2.29471e+07	1.6227e+07	3.09571e+07
27	Guaiacol	124.051	109.2	C7H8O2	[M]+	1	9.58391e+06	2.14421e+07	6.13206e+06	1.18279e+07	1.36025e+07	1.05151e+07
28	Orciprenaline	212.128	462.1	C11H17NO3	[M+H]+	1	1.57722e+08	1.46708e+08	3.00422e+08	2.45625e+08	1.06049e+07	1.16239e+07
29	Terbutaline	226.143	549.8	C12H19NO3	[M+H]+	1	7.14593e+07	4.77202e+07	7.0116e+07	5.63743e+07	1.3933e+07	11632792
30	Capsaicin	306.206	633.6	C18H27NO3	[M+H]+	1	1.07016e+07	7.34771e+06	2.42575e+06	9.4095e+06	798745	956821
31	Phenylephrine	168.101	562	C9H13NO2	[M+H]+	1	6.51388e+07	5.58619e+07	6.00002e+07	1.47473e+08	3.53854e+07	4.99482e+07
32	3–Methyl–1–(2,4,6–trihydroxyphenyl)–1–butanone	211.096	473.3	C11H14O4	[M+H]+	1	1.04678e+08	8.0908e+07	1.30831e+08	146107197	1.07734e+08	8.81998e+07
33	3,4–Dihydroxymandelic acid	167.034	401.5	C8H8O5	[M+H-H2O]+	1	1.08757e+06	4.0373e+06	9.23968e+06	9.46743e+06	336095	241358
34	(S)–[10]–Gingerol	351.252	625.4	C21H34O4	[M+H]+	1	3.33332e+06	2.48748e+06	2.70422e+06	8.32641e+06	2.53146e+06	1.19414e+07
35	[6]–Shogaol	277.179	799.7	C17H24O3	[M+H]+	1	6.73539e+06	7.24622e+06	8.07991e+06	6.85598e+06	7.76809e+06	8.65523e+06
36	Dobutamine	301.165	501.3	C18H23NO3	[M]+	1	1.31932e+07	8.49711e+06	1.58583e+07	1.64889e+07	2.35681e+06	5.06761e+06
37	[6]–Gingerol	295.19	799.5	C17H26O4	[M+H]+	1	6.61209e+06	5.36875e+06	3.9042e+06	2.88027e+06	1.3026e+07	9.54532e+06
38	Betaxolol	308.221	808.3	C18H29NO3	[M+H]+	1	621275	652557	1.03388e+06	431714	2.31846e+07	2.27593e+07
39	p–Synephrine	168.102	101.7	C9H13NO2	[M+H]+	1	3.29386e+07	2.97899e+07	2.18589e+07	4.98784e+07	2.90465e+06	2.69724e+06
40	4–Hydroxy–3–methoxybenzenemethanol	154.072	87.1	C8H10O3	[M]+	1	8.52444e+07	7.27535e+07	1.41964e+08	7.16352e+07	4.90515e+07	5.24594e+07
41	Eugenol	165.091	643.4	C10H12O2	[M+H]+	1	1.80105e+07	1.67097e+07	4.02592e+07	3.50577e+07	2.23561e+07	3.32294e+07
42	D–synephrine	168.091	311	C9H13NO2	[M+H]+	1	2.265e+07	1.17264e+07	2.35745e+07	1.87618e+07	320112	1.01298e+06
43	Methoxyeugenol	195.101	797.2	C11H14O3	[M+H]+	1	4.49253e+08	3.22261e+08	2.54155e+08	2.25746e+08	6.43575e+08	9.57839e+08
44	Metanephrine	198.112	144.9	C10H15NO3	[M+H]+	1	4.97724e+07	5.41232e+07	7.34161e+07	4.87733e+07	9.95261e+06	1.17799e+07
45	Isoetharine	240.159	675.9	C13H21NO3	[M+H]+	1	5.82916e+06	8.62986e+06	1.4785e+07	1.27564e+07	1.63e+07	1.567e+07
46	Metoprolol	267.181	502.6	C15H25NO3	[M]+	1	1.17136e+06	1.28816e+06	1.84004e+06	2.61755e+06	1.27409e+06	1.50489e+06
47	(4–Hydroxyphenyl)–1–(4–hydroxy–2–methoxyphenyl)–2–propen–1–one	271.097	555	C16H14O4	[M+H]+	1	7.93725e+07	9.27642e+07	9.93297e+07	7.70645e+07	201365	225722
48	Moupinamide	314.123	101.7	C18H19NO4	[M+H]+	1	2.09112e+07	2.49618e+07	4.30996e+07	2.31863e+07	846913	1.60234e+06
49	Dihydrocapsaicin	308.222	518.8	C18H29NO3	[M+H]+	1	4.46901e+06	2.19184e+06	4.52913e+06	3.47481e+06	650575	724180
50	m–Cresol	107.05	342.2	C7H8O	[M-H]-	1	1395787662	2.33189e+08	4060058260	4.85911e+08	7.94308e+07	1.47206e+08
51	Hydroxytyrosol	135.044	752.8	C8H10O3	[M-H2O-H]-	1	1.93463e+08	6.50129e+07	1.31036e+08	9.94644e+07	7.20496e+07	1.98069e+08
52	Vanillylmandelic acid	179.034	522.7	C9H10O5	[M-H2O-H]-	1	2.51142e+07	1.02279e+08	1.63386e+08	8.07694e+07	1.52306e+07	80739700
53	1,3–Benzenediol	109.029	329.2	C6H6O2	[M-H]-	1	7.89549e+06	1.44688e+07	2.92009e+07	2.52631e+07	1.79298e+07	1.07716e+07
54	Zingerone	193.087	484.9	C11H14O3	[M-H]-	1	500563	1.31925e+06	2.73584e+06	2.36001e+06	4.83055e+06	6.62779e+06
55	[4]–Gingerdiol 3,5–diacetate	333.17	552.2	C19H28O6	[M-H2O-H]-	1	1.43074e+06	2.48921e+06	4.61253e+06	2.66745e+06	555447	785782
56	cis–[8]–Shogaol	303.197	803.9	C19H28O3	[M-H]-	1	7.42318e+06	672109	1.73756e+06	2.01025e+06	7.60845e+06	1.23724e+07
57	5–Nonadecyl–1,3–benzenediol	357.312	658.1	C25H44O2	[M-H2O-H]-	1	1.11055e+06	697510	784659	448667	200388	243826
58	4–Hydroxy–3–methoxy–benzaldehyde	151.04	563.7	C8H8O3	[M-H]-	1	8.90298e+07	6.70901e+07	8.90614e+07	7.79937e+07	6.57949e+07	8.65714e+07
59	5–methoxy–2–methylbenzene–1,3–diol	153.055	359.4	C8H10O3	[M-H]-	1	7.43603e+07	2.66322e+07	1.65163e+08	6.91894e+07	1.73572e+07	7.40699e+07
60	4–Bromophenol	170.944	85.1	C6H5BrO	[M-H]-	1	2.88516e+07	5.22667e+07	5.05237e+07	2.85605e+07	3.21781e+06	4.20129e+06
61	Caffeic acid	179.035	384.1	C9H8O4	[M-H]-	1	2.948e+07	2.56468e+07	2.06017e+07	2.42381e+07	8.48896e+06	1.12184e+07
62	4–Hydroxyphenylethanol	137.061	329.1	C8H10O2	[M-H]-	1	3.15887e+07	6.79826e+06	1.90011e+07	1.19791e+07	2.05061e+07	2.92346e+07
63	L–Noradrenaline	150.056	319.7	C8H11NO3	[M-H2O-H]-	1	4.72364e+07	1.34026e+08	5.18326e+07	1.9711e+08	1.3417e+07	1.14476e+07
64	Metaproterenol	210.114	365.2	C11H17NO3	[M-H]-	1	1.99264e+06	9.30168e+06	1.10123e+07	4.0879e+06	820282	653640
65	Dinoseb	240.081	90.2	C10H12N2O5	[M]-	1	1.7119e+07	6.38356e+06	8.64412e+06	6.66742e+06	833736	2.71502e+06
66	Erythromycin	733.451	826.5	C37H67NO13	[M]-	1	795383	403304	1.64025e+06	1.35362e+06	74616.4	509500
flavonoids
1	Isoquercitrin	465.1	452.2	C21H20O12	[M+H]+	2	2.51386e+07	2.43969e+06	1.9546e+06	579554	157359	15926.2
2	Luteolin	287.055	596.7	C15H10O6	[M+H]+	2	5.74146e+06	4.43715e+06	7.08353e+06	9.94362e+06	65518.1	470761
3	Kaempferol	287.055	476.9	C15H10O6	[M+H]+	2	6.83921e+06	5.49098e+06	7.41732e+06	4.96726e+06	14780.4	35094.5
4	Eriodictyol	289.07	596.4	C15H12O6	[M+H]+	2	1.10275e+07	9.58864e+06	9.13789e+06	6.81254e+06	286522	297773
5	Equol	241.087	402	C15H14O3	[M-H]-	2	1.76769e+07	17677013	2.13393e+07	1.88686e+07	1.54689e+07	1.84792e+07
6	Naringenin	271.061	645.6	C15H12O5	[M-H]-	2	1.09557e+07	5.13817e+06	9.95415e+06	3.34004e+06	3.83948e+06	2.77912e+06
7	Quercetin	301.036	599.2	C15H10O7	[M-H]-	2	5.41763e+07	1.41454e+07	2.34437e+07	8.30242e+06	209683	197950
8	Astragalin	447.093	491.3	C21H20O11	[M-H]-	2	1.45988e+06	3.59465e+06	3.26556e+06	4.38986e+06	4.99556e+06	6.87037e+06
9	Formononetin	267.068	617.7	C16H12O4	[M-H]-	2	7.31155e+07	1.3242e+08	1.27424e+08	7.61137e+07	5.54556e+07	63023877
10	Glycitein	283.067	677.9	C16H12O5	[M-H]-	2	7.95973e+06	7.82513e+06	8.17692e+06	8.16922e+06	7.9111e+06	7.72993e+06
11	3'–Hydroxydaidzein	269.049	456.4	C15H10O5	[M-H]-	2	5.38031e+06	6.76428e+06	7.16395e+06	7.6445e+06	728255	6.4848e+06
12	(+)–Gallocatechin	306.077	766.6	C15H14O7	[M]-	2	8.76813e+06	1.16635e+07	1.71394e+07	7.84872e+06	63926.6	776789
13	Cyanidin 3–glucoside	449.108	508.7	C21H21O11	[M]-	2	3.30708e+06	2.48871e+06	6.19476e+06	8.65627e+06	7.08301e+06	1.0156e+07
14	Baicalein	271.274	691.1	C15H10O5	[M+H]+	1	1.74378e+07	1.63733e+07	1.67576e+07	1.38872e+07	1.17639e+07	64079.8
15	(-)–Epicatechin	291.086	625.7	C15H14O6	[M+H]+	1	3.62146e+06	3.11552e+06	5.47975e+06	3.69318e+06	31715.8	37001.8
16	Naringin	563.172	507.2	C27H32O14	[M+H-H2O]+	1	5.19846e+06	4.40613e+06	5.1783e+06	5.32923e+06	5.21244e+06	5.23569e+06
17	5,7–Dimethoxyflavone	265.084	628.5	C17H14O4	[M+H-H2O]+	1	3.5598e+06	2.96672e+06	2.41203e+06	2.56984e+06	188858	206595
18	Genistin	415.099	529.7	C21H20O10	[M+H-H2O]+	1	7.35508e+06	431111	130932	87877.9	206299	337948
19	Hesperetin	303.086	514.5	C16H14O6	[M+H]+	1	4.89536e+06	5.46542e+06	5.0408e+06	4.61937e+06	51089.3	137225
20	Mesuagin	373.14	411	C24H22O5	[M+H-H2O]+	1	1.09468e+07	1.07539e+07	1.4955e+07	1.36906e+07	985578	1.13614e+06
21	Licoricidin	407.217	707.4	C26H32O5	[M+H-H2O]+	1	4.17571e+06	3.63088e+06	6.46917e+06	1.43052e+06	783175	1.09867e+06
22	Luteolinidin	272.061	72.7	C15H11O5	[M+H]+	1	4.43572e+07	2.89277e+07	1.45535e+07	2.99946e+07	1.59548e+06	2.11024e+06
23	Psoralidin	337.107	586.8	C20H16O5	[M+H]+	1	6.2704e+06	8.90104e+06	1.06107e+07	1.14403e+07	528767	325503
24	(R)–Hispaglabridin B	391.19	203.3	C25H26O4	[M+H]+	1	4.95882e+06	4.22148e+06	4.08191e+06	5.94953e+06	3.6525e+06	5.26389e+06
25	Narirutin	581.196	577.8	C27H32O14	[M+H]+	1	7.91378e+06	3.53387e+06	7.03116e+06	4.77556e+06	411319	149996
26	Neohesperidin	610.206	515.5	C28H34O15	[M-H2O+NH4]+	1	751615	1.23566e+06	952572	1.32885e+06	1.8193e+06	776024
27	Dihydrooroxylin	287.092	611.1	C16H14O5	[M+H]+	1	3.32723e+06	3.33465e+06	5.58194e+06	8.56732e+06	1.87055e+07	1.35911e+07
28	2',5,6–Trimethoxyflavone	295.092	663.4	C18H16O5	[M+H-H2O]+	1	1.38242e+06	1.79293e+06	1.77829e+06	1.73122e+06	68027.1	83840.1
29	Zapotin	343.117	525.7	C19H18O6	[M+H]+	1	4.83073e+07	3.57657e+07	7.72941e+06	7.16813e+06	3.85981e+07	2.26987e+07
30	Tangeritin	373.126	586.5	C20H20O7	[M+H]+	1	8.08655e+06	7.28593e+06	5.32836e+06	3.33887e+06	273561	368052
31	Nobiletin	403.139	579.6	C21H22O8	[M+H]+	1	3.19878e+07	1.69126e+07	5.33759e+06	4.40928e+06	1.20642e+06	1.64943e+06
32	Mulberrin	405.164	380.4	C25H26O6	[M+H-H2O]+	1	2.41721e+07	1.52217e+07	9.28281e+06	7.78816e+06	9.93523e+06	1.86584e+07
33	Puerarin	417.117	519.9	C21H20O9	[M+H]+	1	5.27287e+06	2.32857e+06	4.34786e+06	4.92654e+06	15800.9	49720.9
34	3–Galloylcatechin	443.108	455.7	C22H18O10	[M+H]+	1	2.36567e+06	1.96573e+06	316416	245333	3905.36	6607.73
35	Quercetin 4'–glucoside	464.371	788.4	C21H20O12	[M]+	1	2.82337e+06	1.96934e+06	2.63854e+06	2.54135e+06	41448.4	137050
36	Liquiritin apioside	533.162	515	C26H30O13	[M+H-H2O]+	1	3.31028e+07	2.87623e+07	3.21266e+07	3.19515e+07	3.74863e+06	2.11676e+06
37	Mauritianin	723.202	395.9	C33H40O19	[M+H-H2O]+	1	3.7691e+06	90982.1	3.66391e+06	63761	7.52834e+07	5.02108e+07
38	(S)–Pinocembrin	257.08	555.5	C15H12O4	[M+H]+	1	1.05548e+06	1.06683e+06	4.54555e+06	2.77391e+06	103883	157944
39	6–Hydroxydaidzein	270.076	591.2	C15H10O5	[M]+	1	3.41004e+06	7.03581e+06	7.86937e+06	541925	67705.6	75920.1
40	Afzelechin	275.095	130	C15H14O5	[M+H]+	1	4.40166e+07	5.19866e+07	7.56834e+07	8.26291e+07	2.8078e+06	2.79451e+06
41	Ferreirin	303.086	450.4	C16H14O6	[M+H]+	1	3.7776e+06	4.21871e+06	7.09661e+06	5.59487e+06	1.03813e+07	1.758e+07
42	Sakuranetin	287.091	468.2	C16H14O5	[M+H]+	1	1.48391e+06	2.37962e+06	4.84453e+06	6.61076e+06	149867	446630
43	Isorhamnetin	317.065	669.5	C16H12O7	[M+H]+	1	436331	1.21124e+06	1.48216e+06	1.1947e+06	60387.3	102757
44	3,7–Dimethylquercetin	330.068	425	C17H14O7	[M]+	1	2.45045e+06	1.87055e+06	1.96873e+06	2.13875e+06	3.13896e+06	1.19676e+06
45	Rotenone	377.135	575.5	C23H22O6	[M+H-H2O]+	1	2.77378e+06	3.01559e+06	2.42068e+06	2.89548e+06	248995	882508
46	Daidzin	417.154	646.5	C21H20O9	[M+H]+	1	7.38418e+07	5.13973e+07	4.49378e+07	5.62638e+07	2.49781e+07	3.46447e+07
47	Medicocarpin	433.148	580.5	C22H24O9	[M+H]+	1	4.43674e+06	2.53943e+06	606276	521391	401480	505662
48	Ononin	431.133	528	C22H22O9	[M+H]+	1	806314	4.20307e+06	6.62606e+06	5.56337e+06	283674	358236
49	Cyanidin 3–galactoside	449.153	361.8	C21H21O11	[M]+	1	2.34744e+07	3.09628e+07	4.08312e+06	3.49914e+06	386047	839114
50	Peonidin–3–glucoside	464.133	672	C22H23O11	[M+H]+	1	533546	754322	813339	601010	2.03435e+06	2.04099e+06
51	Malvidin 3–glucoside	476.127	513.2	C23H25O12	[M+H-H2O]+	1	9.68406e+06	3.30963e+06	268995	381988	21837.3	38812.9
52	Biochanin A 7–(6–malonylglucoside)	533.127	474	C25H24O13	[M+H]+	1	7.2886e+06	4.20384e+06	3.32809e+06	75124.8	1.25443e+07	1.94735e+07
53	Apiin	547.142	404.6	C26H28O14	[M+H-H2O]+	1	4.33779e+06	5.86111e+06	6.12283e+06	6.61058e+06	433158	538055
54	Delphinidin 3–(6''–malonyl–glucoside)	551.101	277.3	C24H23O15	[M]+	1	1.31377e+07	2.39758e+06	769026	447542	35467.9	46928.3
55	Isowertin 2''–rhamnoside	575.174	491.4	C28H32O14	[M+H-H2O]+	1	3.14974e+06	441772	4.1017e+06	3.62386e+06	2.09181e+06	3.51817e+06
56	Procyanidin B2	579.148	620.5	C30H26O12	[M+H]+	1	1.49009e+07	1.14271e+07	2.6423e+07	2.69996e+07	1.30303e+07	1.51926e+07
57	Scolymoside	595.161	476.9	C27H30O15	[M+H]+	1	3.19075e+07	1.75754e+07	4.27415e+06	6.46188e+06	2.11307e+06	1.06093e+07
58	Pelargonidin 3–sophoroside	596.167	476.8	C27H31O15	[M+H]+	1	1.74363e+06	1.1403e+06	666755	181642	1.83429e+07	2.35763e+07
59	Delphinidin 3–rutinoside	611.141	452.4	C27H31O16	[M]+	1	2.45702e+06	3.32854e+06	1.27746e+07	7.60118e+06	1.11191e+07	2.65893e+06
60	Delphin	627.165	302.2	C27H31O17	[M]+	1	6.9123e+06	5.60508e+06	2.54762e+06	6.18344e+06	1.20185e+07	8.119e+06
61	Genistein	269.046	599.6	C15H10O5	[M-H]-	1	840551	729664	1.29194e+06	904908	16516.6	307269
62	Epicatechin	289.072	514.2	C15H14O6	[M-H]-	1	1.20693e+07	7.53811e+06	4.37585e+06	3.03245e+06	3.26957e+06	3.51144e+06
63	(-)–Epigallocatechin	305.067	397.1	C15H14O7	[M-H]-	1	128823	808579	5.27387e+06	8.79365e+06	5639.91	7041.57
64	Luteolin 7–galactoside	447.135	819.6	C21H20O11	[M-H]-	1	2.82629e+07	1.7224e+07	2.76045e+07	2.32109e+07	2.57368e+07	2.36318e+07
65	3–Hydroxyflavone	219.049	763.2	C15H10O3	[M-H2O-H]-	1	5.04939e+07	3.77805e+07	4.4215e+07	5.10034e+07	4.39756e+07	4.81538e+07
66	Catechin	289.072	368.6	C15H14O6	[M-H]-	1	764074	662759	4.77535e+06	3.99523e+06	1.95933e+06	2.42528e+06
67	Cosmosiin	413.087	716.4	C21H20O10	[M-H2O-H]-	1	1.56127e+07	1.6719e+07	2.01956e+07	2.98608e+07	825370	1.24166e+06
68	Quercetin 3–arabinoside	415.065	73.7	C20H18O11	[M-H2O-H]-	1	2.98658e+06	3.47009e+06	6.44723e+06	4.07987e+06	915869	1.49285e+06
69	Phlorizin	417.119	637.2	C21H24O10	[M-H2O-H]-	1	330065	2.24438e+06	2.32253e+06	5.22084e+06	363952	340060
70	Ginkgetin	565.109	600.2	C32H22O10	[M-H]-	1	5.70138e+06	3.26333e+06	1.23323e+06	130311	45501.2	1247.71
71	Rutin	609.143	448.4	C27H30O16	[M-H]-	1	1.51173e+08	3.15451e+07	954859	491629	6.45931e+06	5.43346e+06
72	Apigenin	269.043	200.7	C15H10O5	[M-H]-	1	1.29702e+07	8.97914e+06	9.89302e+06	8.44225e+06	1.43982e+06	3.24051e+06
73	Biochanin A	283.061	728.5	C16H12O5	[M-H]-	1	2.37795e+06	2.50787e+06	5.0423e+06	6.86448e+06	605832	3.66283e+06
74	Daidzein	254.065	458.6	C15H10O4	[M]-	1	6.42531e+06	8.66417e+06	8.17543e+06	4.36175e+06	654296	714303
75	(2S)–Liquiritigenin	256.074	412.8	C15H12O4	[M]-	1	412906	1.69492e+06	6.60499e+06	999612	40074.8	24054.5
76	Kaempferide	299.056	658.1	C16H12O6	[M-H]-	1	2.0526e+07	1.71379e+07	1.64591e+07	1.30409e+06	203469	707110
77	Luteolin 7–glucoside	448.087	273.6	C21H20O11	[M]-	1	1.28415e+06	662753	1.32958e+06	1.13153e+06	91761.2	67143.6
78	Epigallocatechin gallate	458.093	67.8	C22H18O11	[M]-	1	3.33337e+06	1.09713e+06	192658	43175.2	20686.7	33801.1
79	6''–Malonylgenistin	517.098	433.5	C24H22O13	[M-H]-	1	882768	596128	1.9238e+06	1.45093e+06	380900	945126
80	Margaritene	573.159	481.3	C28H32O14	[M-H2O-H]-	1	2.00854e+07	7.72296e+06	1.47545e+07	1.67981e+07	1.28997e+07	3.0784e+07
81	Multinoside A	610.16	448.3	C27H30O16	[M]-	1	7.02877e+06	4.73171e+06	5.62607e+06	2.82382e+06	5.57764e+07	7.67993e+07
82	5,7–Dihydroxyisoflavone	235.046	89	C15H10O4	[M-H2O-H]-	1	8.07142e+06	2.01577e+07	6.03148e+07	5.6896e+07	3.37698e+06	3.21718e+06
83	Glabrene	303.099	431.9	C20H18O4	[M-H2O-H]-	1	261748	102857	4.77016e+06	5.5138e+06	297566	534750
84	Glabrone	317.079	283.2	C20H16O5	[M-H2O-H]-	1	2.91997e+06	1.95285e+06	1.73638e+06	537568	702569	2.1171e+06
85	Eupatilin	325.072	677.5	C18H16O7	[M-H2O-H]-	1	2.17433e+07	1.8568e+07	2.18393e+07	2.15969e+07	660641	1.26751e+06
86	Gancaonin A	352.131	407.2	C21H20O5	[M]-	1	9.49542e+06	6.93496e+06	8.13744e+06	2.84912e+06	922565	103611
87	Limocitrin	346.069	313.4	C17H14O8	[M]-	1	1.72947e+06	2.34162e+06	1.49647e+06	1.60785e+06	104715	218889
88	Sinensetin	353.103	725.9	C20H20O7	[M-H2O-H]-	1	1.61647e+06	1.34566e+06	2.85089e+06	1.75283e+06	3.49498e+07	4.88866e+07
89	Isoliquiritin	399.108	734.3	C21H22O9	[M-H2O-H]-	1	2.0545e+06	1.87224e+06	1.39278e+06	455044	88511.9	112783
90	2',4',6'–Trihydroxydihydrochalcone 2'–glucoside	419.134	484.2	C21H24O9	[M-H]-	1	2.97772e+06	3.22143e+06	1.96711e+06	150703	2.29006e+06	3.54247e+06
91	Isosakuranin	448.136	674.5	C22H24O10	[M]-	1	3.08263e+06	975305	597314	111191	37785.3	6123.4
92	Kaempferol 3–glucuronide	462.082	66.5	C21H18O12	[M]-	1	1.02438e+06	339650	208565	190657	22832.5	44035.5
93	Petunidin 3–glucoside	478.117	412.4	C22H23O12	[M-H]-	1	4.86674e+06	3.35891e+06	1.21199e+06	665171	50132.1	171623
94	Cyanidin 3–sambubioside	562.14	269.7	C26H29O15	[M-H2O-H]-	1	3.23606e+06	3.14671e+06	1.67444e+06	336320	158666	71139.4
95	Vicenin 2	575.139	600.2	C27H30O15	[M-H2O-H]-	1	1.06664e+08	2.46965e+07	2.43376e+07	4.64533e+06	1.15056e+06	1.2174e+07
96	Poncirin	575.176	455.6	C28H34O14	[M-H2O-H]-	1	604399	1.15948e+06	1.20766e+06	1.80585e+06	2.51068e+06	3.2177e+06
97	Pelargonin	576.144	600.2	C27H31O15	[M-H2O-H]-	1	1.45899e+06	1.75882e+06	1.79355e+06	1.08372e+06	1.03242e+07	1.59159e+07
98	Delphinidin 3–sambubioside	578.113	75.2	C26H29O16	[M-H2O-H]-	1	2.26419e+06	1.89123e+06	1.77452e+06	1.95371e+06	2.87256e+06	4.51728e+06
99	Quercetin 4',7–diglucoside	625.151	302.6	C27H30O17	[M-H]-	1	5.50147e+06	3.95587e+06	6.91044e+06	2.10905e+06	1.39002e+06	1.12055e+06
100	Malvin	636.178	265.6	C29H35O17	[M-H2O-H]-	1	9.68537e+06	2.69073e+06	5840.31	211488	775711	573382
101	Dactylin	639.174	320.7	C28H32O17	[M-H]-	1	6.45137e+06	3.53873e+06	3.29405e+06	1.68373e+06	595823	1.15764e+06
102	Cyanidin 3–sambubioside 5–glucoside	742.213	478	C32H39O20	[M-H]-	1	994468	633216	678057	42302.7	1.00587e+06	2.0925e+06
103	Isohopeaphenol	887.258	397.1	C56H42O12	[M-H2O-H]-	1	439920	247497	983484	1.03014e+06	3.36843e+06	7.88468e+06
104	Myricetin	317.034	513	C15H10O8	[M-H]-	1	1.91951e+06	1.93094e+06	3.61814e+06	3.57906e+06	198104	226330
105	Astilbin	450.118	515.6	C21H22O11	[M]-	1	1.26412e+07	3.13702e+06	1.55026e+06	1.67977e+06	488714	125519
106	Kaempferitrin	559.144	448.5	C27H30O14	[M-H2O-H]-	1	2.05113e+08	7.20657e+07	88599.7	1.41233e+07	3.92489e+06	1.85378e+06
107	Hesperidin	591.164	609.3	C28H34O15	[M-H2O-H]-	1	743007	419266	1.08767e+06	487449	1.44339e+07	2.67052e+06
108	Silibinin	483.127	534.3	C25H22O10	[M+H]+	2	3.25648e+07	1.35334e+07	3.25384e+07	1.3637e+07	1.92974e+06	2.63041e+06
m/z: Mass–to–charge ratio. Rt: Retention time. Formula: Molecular formulas of metabolites. AE–AT: aqueous extracts–Acanthopanax trifoliatus; EH–AT: enzymatic hydrolysate–Acanthopanax trifoliatus; TF–AT: fermentation supernatant of Tremella fuciformis–Acanthopanax trifoliatus. TF–AT–24, 48, 72, and 96 mean samples with related fermentation time (h).
