# Supplementary material for: Chemical profile and antioxidant activity of bidirectional metabolites from Tremella fuciformis and Acanthopanax trifoliatus as assessed using response surface methodology
Source: Front Nutr. 2022 Nov 8;9:1035788. doi: 10.3389/fnut.2022.1035788 (PMC9679022; doi:10.3389/fnut.2022.1035788)
Supplement: Supplementary file 3 [file Table_3.XLSX]

## Sheet: Sheet1
Supplement Table S3. Characterization of the bioactive ingredients of important differentially metabolites by UPLC–MS/MS
NO	Compounds	m/z	Rt(min)	Formula	Ionization model	Levels	Average value of peak area
							TF_AT_24	TF_AT_48	TF_AT_72	TF_AT_96	EH_AT	AE_AT
phenolics
1	Isochlorogenic acid b	517.131	499.3	C25H24O12	[M+H]+	2	9.81337e+07	1.12001e+08	8.17875e+07	7.85701e+07	2.02144e+08	1.94742e+08
2	Ellagic acid	302.006	475.1	C14H6O8	[M]-	1	7.44133e+06	5.9462e+06	8.66696e+06	1.41789e+06	40416.1	40328.8
3	Epinephrine	166.086	547	C9H13NO3	[M+H-H2O]+	2	5.97205e+07	1.10464e+08	6.15204e+07	6.62644e+07	5.84002e+06	5.85673e+06
4	1,2,3–Trihydroxybenzene	127.038	248.9	C6H6O3	[M+H]+	2	9.58035e+08	1065686174	1603073704	30634847071	4.22775e+08	3.90322e+08
5	p–Octopamine	136.076	204.7	C8H11NO2	[M+H-H2O]+	2	2083800400	1436042028	1604671970	1366169114	155728818	2.21304e+08
6	Vanillin	153.055	501.2	C8H8O3	[M+H]+	2	1.22504e+08	1.23237e+08	1.75173e+08	1.75235e+08	3.87979e+07	4.43171e+07
7	2,6–Dimethoxyphenol	154.062	540.4	C8H10O3	[M]+	2	7.32701e+07	9.99215e+07	6.48248e+07	6.01545e+07	3.4235e+06	3.21608e+06
8	Chavicol	135.08	523.2	C9H10O	[M+H]+	2	2.48556e+07	2.5062e+07	3.01537e+07	3.32027e+07	1.21788e+08	1.16621e+08
9	4–Methylcatechol	123.045	516.9	C7H8O2	[M-H]-	2	5.29964e+06	9.82706e+06	1.5342e+07	1.56022e+07	1.9714e+06	2015200
10	4–Nitrophenol	138.019	585.6	C6H5NO3	[M-H]-	2	1547865644	1240010315	1533743931	1333925685	6.02254e+07	2.29164e+07
11	p–Hydroxyphenylacetic acid	151.041	31.4	C8H8O3	[M-H]-	2	9.73135e+07	2.66265e+07	4.53544e+07	2.78603e+07	5.66693e+07	7.29701e+07
12	4–Nitrocatechol	154.014	501	C6H5NO4	[M-H]-	2	2.20016e+08	2.81521e+08	2.99508e+08	1.80251e+08	10456460	8.50266e+06
13	[8]–Shogaol	275.168	742.3	C17H24O3	[M-H]-	2	1.6471e+07	2.42928e+07	2.68636e+07	3.85685e+07	163100	212060
14	Gingerol	293.176	691.3	C17H26O4	[M-H]-	2	2.45842e+06	1.12348e+07	153216	577641	2.39534e+07	1.87143e+07
15	3,4–Dihydroxyphenylacetate	167.035	278.2	C8H8O4	[M-H]-	2	253868896	261486102	2.01975e+08	3.91365e+08	1.10192e+08	1.21663e+08
16	Salicylamide	138.055	411.4	C7H7NO2	[M+H]+	1	4.43602e+07	6.93752e+07	1.32405e+08	1.39626e+08	2.48647e+07	2.42263e+07
17	Orciprenaline	212.128	462.1	C11H17NO3	[M+H]+	1	1.57722e+08	1.46708e+08	3.00422e+08	2.45625e+08	1.06049e+07	1.16239e+07
18	Terbutaline	226.143	549.8	C12H19NO3	[M+H]+	1	7.14593e+07	4.77202e+07	7.0116e+07	5.63743e+07	1.3933e+07	11632792
19	[6]–Shogaol	277.179	799.7	C17H24O3	[M+H]+	1	6.73539e+06	7.24622e+06	8.07991e+06	6.85598e+06	7.76809e+06	8.65523e+06
20	[6]–Gingerol	295.19	799.5	C17H26O4	[M+H]+	1	6.61209e+06	5.36875e+06	3.9042e+06	2.88027e+06	1.3026e+07	9.54532e+06
21	Betaxolol	308.221	808.3	C18H29NO3	[M+H]+	1	621275	652557	1.03388e+06	431714	2.31846e+07	2.27593e+07
22	p–Synephrine	168.102	101.7	C9H13NO2	[M+H]+	1	3.29386e+07	2.97899e+07	2.18589e+07	4.98784e+07	2.90465e+06	2.69724e+06
23	D–synephrine	168.091	311	C9H13NO2	[M+H]+	1	2.265e+07	1.17264e+07	2.35745e+07	1.87618e+07	320112	1.01298e+06
24	Methoxyeugenol	195.101	797.2	C11H14O3	[M+H]+	1	4.49253e+08	3.22261e+08	2.54155e+08	2.25746e+08	6.43575e+08	9.57839e+08
25	Metanephrine	198.112	144.9	C10H15NO3	[M+H]+	1	4.97724e+07	5.41232e+07	7.34161e+07	4.87733e+07	9.95261e+06	1.17799e+07
26	(4–Hydroxyphenyl)–1–(4–hydroxy–2–methoxyphenyl)–2–propen–1–one	271.097	555	C16H14O4	[M+H]+	1	7.93725e+07	9.27642e+07	9.93297e+07	7.70645e+07	201365	225722
27	Moupinamide	314.123	101.7	C18H19NO4	[M+H]+	1	2.09112e+07	2.49618e+07	4.30996e+07	2.31863e+07	846913	1.60234e+06
28	[4]–Gingerdiol 3,5–diacetate	333.17	552.2	C19H28O6	[M-H2O-H]-	1	1.43074e+06	2.48921e+06	4.61253e+06	2.66745e+06	555447	785782
29	cis–[8]–Shogaol	303.197	803.9	C19H28O3	[M-H]-	1	7.42318e+06	672109	1.73756e+06	2.01025e+06	7.60845e+06	1.23724e+07
30	4–Hydroxy–3–methoxy–benzaldehyde	151.04	563.7	C8H8O3	[M-H]-	1	8.90298e+07	6.70901e+07	8.90614e+07	7.79937e+07	6.57949e+07	8.65714e+07
31	4–Bromophenol	170.944	85.1	C6H5BrO	[M-H]-	1	2.88516e+07	5.22667e+07	5.05237e+07	2.85605e+07	3.21781e+06	4.20129e+06
32	4–Hydroxyphenylethanol	137.061	329.1	C8H10O2	[M-H]-	1	3.15887e+07	6.79826e+06	1.90011e+07	1.19791e+07	2.05061e+07	2.92346e+07
33	Metaproterenol	210.114	365.2	C11H17NO3	[M-H]-	1	1.99264e+06	9.30168e+06	1.10123e+07	4.0879e+06	820282	653640
flavonoids
1	Luteolin	287.055	596.7	C15H10O6	[M+H]+	2	5.74146e+06	4.43715e+06	7.08353e+06	9.94362e+06	65518.1	470761
2	Kaempferol	287.055	476.9	C15H10O6	[M+H]+	2	6.83921e+06	5.49098e+06	7.41732e+06	4.96726e+06	14780.4	35094.5
3	Eriodictyol	289.07	596.4	C15H12O6	[M+H]+	2	1.10275e+07	9.58864e+06	9.13789e+06	6.81254e+06	286522	297773
4	Equol	241.087	402	C15H14O3	[M-H]-	2	1.76769e+07	17677013	2.13393e+07	1.88686e+07	1.54689e+07	1.84792e+07
5	Glycitein	283.067	677.9	C16H12O5	[M-H]-	2	7.95973e+06	7.82513e+06	8.17692e+06	8.16922e+06	7.9111e+06	7.72993e+06
6	(+)–Gallocatechin	306.077	766.6	C15H14O7	[M]-	2	8.76813e+06	1.16635e+07	1.71394e+07	7.84872e+06	63926.6	776789
7	(-)–Epicatechin	291.086	625.7	C15H14O6	[M+H]+	1	3.62146e+06	3.11552e+06	5.47975e+06	3.69318e+06	31715.8	37001.8
8	Naringin	563.172	507.2	C27H32O14	[M+H-H2O]+	1	5.19846e+06	4.40613e+06	5.1783e+06	5.32923e+06	5.21244e+06	5.23569e+06
9	5,7–Dimethoxyflavone	265.084	628.5	C17H14O4	[M+H-H2O]+	1	3.5598e+06	2.96672e+06	2.41203e+06	2.56984e+06	188858	206595
10	Genistin	415.099	529.7	C21H20O10	[M+H-H2O]+	1	7.35508e+06	431111	130932	87877.9	206299	337948
11	Hesperetin	303.086	514.5	C16H14O6	[M+H]+	1	4.89536e+06	5.46542e+06	5.0408e+06	4.61937e+06	51089.3	137225
12	Mesuagin	373.14	411	C24H22O5	[M+H-H2O]+	1	1.09468e+07	1.07539e+07	1.4955e+07	1.36906e+07	985578	1.13614e+06
13	Psoralidin	337.107	586.8	C20H16O5	[M+H]+	1	6.2704e+06	8.90104e+06	1.06107e+07	1.14403e+07	528767	325503
14	(R)–Hispaglabridin B	391.19	203.3	C25H26O4	[M+H]+	1	4.95882e+06	4.22148e+06	4.08191e+06	5.94953e+06	3.6525e+06	5.26389e+06
15	Narirutin	581.196	577.8	C27H32O14	[M+H]+	1	7.91378e+06	3.53387e+06	7.03116e+06	4.77556e+06	411319	149996
16	2',5,6–Trimethoxyflavone	295.092	663.4	C18H16O5	[M+H-H2O]+	1	1.38242e+06	1.79293e+06	1.77829e+06	1.73122e+06	68027.1	83840.1
17	Zapotin	343.117	525.7	C19H18O6	[M+H]+	1	4.83073e+07	3.57657e+07	7.72941e+06	7.16813e+06	3.85981e+07	2.26987e+07
18	Mulberrin	405.164	380.4	C25H26O6	[M+H-H2O]+	1	2.41721e+07	1.52217e+07	9.28281e+06	7.78816e+06	9.93523e+06	1.86584e+07
19	Puerarin	417.117	519.9	C21H20O9	[M+H]+	1	5.27287e+06	2.32857e+06	4.34786e+06	4.92654e+06	15800.9	49720.9
20	Quercetin 4'–glucoside	464.371	788.4	C21H20O12	[M]+	1	2.82337e+06	1.96934e+06	2.63854e+06	2.54135e+06	41448.4	137050
21	Liquiritin apioside	533.162	515	C26H30O13	[M+H-H2O]+	1	3.31028e+07	2.87623e+07	3.21266e+07	3.19515e+07	3.74863e+06	2.11676e+06
22	Mauritianin	723.202	395.9	C33H40O19	[M+H-H2O]+	1	3.7691e+06	90982.1	3.66391e+06	63761	7.52834e+07	5.02108e+07
23	(S)–Pinocembrin	257.08	555.5	C15H12O4	[M+H]+	1	1.05548e+06	1.06683e+06	4.54555e+06	2.77391e+06	103883	157944
24	Afzelechin	275.095	130	C15H14O5	[M+H]+	1	4.40166e+07	5.19866e+07	7.56834e+07	8.26291e+07	2.8078e+06	2.79451e+06
25	Ferreirin	303.086	450.4	C16H14O6	[M+H]+	1	3.7776e+06	4.21871e+06	7.09661e+06	5.59487e+06	1.03813e+07	1.758e+07
26	Sakuranetin	287.091	468.2	C16H14O5	[M+H]+	1	1.48391e+06	2.37962e+06	4.84453e+06	6.61076e+06	149867	446630
27	Isorhamnetin	317.065	669.5	C16H12O7	[M+H]+	1	436331	1.21124e+06	1.48216e+06	1.1947e+06	60387.3	102757
28	Ononin	431.133	528	C22H22O9	[M+H]+	1	806314	4.20307e+06	6.62606e+06	5.56337e+06	283674	358236
29	Peonidin–3–glucoside	464.133	672	C22H23O11	[M+H]+	1	533546	754322	813339	601010	2.03435e+06	2.04099e+06
30	Biochanin A 7–(6-malonylglucoside)	533.127	474	C25H24O13	[M+H]+	1	7.2886e+06	4.20384e+06	3.32809e+06	75124.8	1.25443e+07	1.94735e+07
31	Apiin	547.142	404.6	C26H28O14	[M+H-H2O]+	1	4.33779e+06	5.86111e+06	6.12283e+06	6.61058e+06	433158	538055
32	Pelargonidin 3–sophoroside	596.167	476.8	C27H31O15	[M+H]+	1	1.74363e+06	1.1403e+06	666755	181642	1.83429e+07	2.35763e+07
33	Epicatechin	289.072	514.2	C15H14O6	[M-H]-	1	1.20693e+07	7.53811e+06	4.37585e+06	3.03245e+06	3.26957e+06	3.51144e+06
34	(-)–Epigallocatechin	305.067	397.1	C15H14O7	[M-H]-	1	128823	808579	5.27387e+06	8.79365e+06	5639.91	7041.57
35	Cosmosiin	413.087	716.4	C21H20O10	[M-H2O-H]-	1	1.56127e+07	1.6719e+07	2.01956e+07	2.98608e+07	825370	1.24166e+06
36	Phlorizin	417.119	637.2	C21H24O10	[M-H2O-H]-	1	330065	2.24438e+06	2.32253e+06	5.22084e+06	363952	340060
37	Rutin	609.143	448.4	C27H30O16	[M-H]-	1	1.51173e+08	3.15451e+07	954859	491629	6.45931e+06	5.43346e+06
38	Daidzein	254.065	458.6	C15H10O4	[M]-	1	6.42531e+06	8.66417e+06	8.17543e+06	4.36175e+06	654296	714303
39	(2S)–Liquiritigenin	256.074	412.8	C15H12O4	[M]-	1	412906	1.69492e+06	6.60499e+06	999612	40074.8	24054.5
40	Luteolin 7–glucoside	448.087	273.6	C21H20O11	[M]-	1	1.28415e+06	662753	1.32958e+06	1.13153e+06	91761.2	67143.6
41	Margaritene	573.159	481.3	C28H32O14	[M-H2O-H]-	1	2.00854e+07	7.72296e+06	1.47545e+07	1.67981e+07	1.28997e+07	3.0784e+07
42	Multinoside A	610.16	448.3	C27H30O16	[M]-	1	7.02877e+06	4.73171e+06	5.62607e+06	2.82382e+06	5.57764e+07	7.67993e+07
43	5,7–Dihydroxyisoflavone	235.046	89	C15H10O4	[M-H2O-H]-	1	8.07142e+06	2.01577e+07	6.03148e+07	5.6896e+07	3.37698e+06	3.21718e+06
44	Glabrone	317.079	283.2	C20H16O5	[M-H2O-H]-	1	2.91997e+06	1.95285e+06	1.73638e+06	537568	702569	2.1171e+06
45	Eupatilin	325.072	677.5	C18H16O7	[M-H2O-H]-	1	2.17433e+07	1.8568e+07	2.18393e+07	2.15969e+07	660641	1.26751e+06
46	Gancaonin A	352.131	407.2	C21H20O5	[M]-	1	9.49542e+06	6.93496e+06	8.13744e+06	2.84912e+06	922565	103611
47	Sinensetin	353.103	725.9	C20H20O7	[M-H2O-H]-	1	1.61647e+06	1.34566e+06	2.85089e+06	1.75283e+06	3.49498e+07	4.88866e+07
48	2',4',6'–Trihydroxydihydrochalcone 2'–glucoside	419.134	484.2	C21H24O9	[M-H]-	1	2.97772e+06	3.22143e+06	1.96711e+06	150703	2.29006e+06	3.54247e+06
49	Pelargonin	576.144	600.2	C27H31O15	[M-H2O-H]-	1	1.45899e+06	1.75882e+06	1.79355e+06	1.08372e+06	1.03242e+07	1.59159e+07
50	Delphinidin 3–sambubioside	578.113	75.2	C26H29O16	[M-H2O-H]-	1	2.26419e+06	1.89123e+06	1.77452e+06	1.95371e+06	2.87256e+06	4.51728e+06
51	Malvin	636.178	265.6	C29H35O17	[M-H2O-H]-	1	9.68537e+06	2.69073e+06	5840.31	211488	775711	573382
52	Cyanidin 3–sambubioside 5–glucoside	742.213	478	C32H39O20	[M-H]-	1	994468	633216	678057	42302.7	1.00587e+06	2.0925e+06
53	Myricetin	317.034	513	C15H10O8	[M-H]-	1	1.91951e+06	1.93094e+06	3.61814e+06	3.57906e+06	198104	226330
54	Hesperidin	591.164	609.3	C28H34O15	[M-H2O-H]-	1	743007	419266	1.08767e+06	487449	1.44339e+07	2.67052e+06
m/z: Mass–to–charge ratio. Rt: Retention time. Formula: Molecular formulas of metabolites. AE–AT: aqueous extracts–Acanthopanax trifoliatus; EH–AT: enzymatic hydrolysate–Acanthopanax trifoliatus; TF–AT: fermentation supernatant of Tremella fuciformis–Acanthopanax trifoliatus. TF–AT–24, 48, 72, and 96 mean samples with related fermentation time (h).
